# Supplementary material for: Feasibility and Safety of Endoscopic Peroral Cholangioscopy in Surgically Altered Anatomy: A Systematic Review and Meta-Analysis
Source: J Clin Med. 2026 May 4;15(9):3514. doi: 10.3390/jcm15093514 (PMC13163546; doi:10.3390/jcm15093514)
Supplement: Supplementary file 1 [file jcm-15-03514-s001.zip]

Archive with 5 entries (5 files):
- Suppl.Material 1 rev.pdf
- Suppl.Table S1.pdf
- Suppl.Figure S1.png
- Suppl.Figure S2.png
- PRISMA_checklist_rev.pdf
